# Supplementary material for: What Are the Ingredients for an Inequity Paradigm? Manipulating the Experimenter's Involvement in an Inequity Task with Dogs
Source: Front Psychol. 2017 Feb 28;8:270. doi: 10.3389/fpsyg.2017.00270 (PMC5329037; doi:10.3389/fpsyg.2017.00270)
Supplement: Supplementary file 3 [file DataSheet1.XLSX]

## Sheet: buzzer.comb.txt
ID	dyad	name	experience	test	cond	session	presses	prompts	av_prom	scratching	yawning	licking	av_stress	gaze	av_gaze	co.feed	feed.alone
1	1	Ziva	yes	absent	ET	1	30	75	2.5	0	0	1	0.03	52.5	1.75	0	15.2
1	1	Ziva	yes	absent	NR	4	13	30	2.31	0	0	1	0.08	32.76	2.52	NA	NA
1	1	Ziva	yes	absent	FC	5	27	37	1.37	0	0	0	0	75.87	2.81	0	17.2
1	1	Ziva	yes	absent	RI	7	12	24	2	0	0	1	0.08	26.4	2.2	0	9.6
1	1	Ziva	yes	absent	QI	8	17	31	1.82	0	0	0	0	13.43	0.79	0	11.4
2	1	Emily	yes	absent	ET	1	30	31	1.03	0	0	0	0.03	53.1	1.77	0	0
2	1	Emily	yes	absent	RI	2	30	63	2.1	0	1	0	0.07	125.1	4.17	0	0
2	1	Emily	yes	absent	NR	4	8	29	3.63	0	0	1	0.13	41.84	5.23	NA	NA
2	1	Emily	yes	absent	FC	5	28	33	1.18	0	0	2	0.07	6.16	0.22	0	0
2	1	Emily	yes	absent	QI	6	30	31	1.03	0	0	0	0	39.9	1.33	0	0
1	1	Ziva	yes	familiar	ET	12	30	NA	NA	NA	NA	NA	NA	NA	NA	NA	NA
1	1	Ziva	yes	familiar	NR	13	10	NA	NA	NA	NA	NA	NA	NA	NA	NA	NA
1	1	Ziva	yes	familiar	RI	10	20	NA	NA	NA	NA	NA	NA	NA	NA	NA	NA
2	1	Emily	yes	familiar	ET	12	30	NA	NA	NA	NA	NA	NA	NA	NA	NA	NA
2	1	Emily	yes	familiar	NR	11	13	NA	NA	NA	NA	NA	NA	NA	NA	NA	NA
2	1	Emily	yes	familiar	RI	9	17	NA	NA	NA	NA	NA	NA	NA	NA	NA	NA
3	2	Aiko	yes	absent	FC	1	30	35	1.17	0	0	0	0	157.2	5.24	3.4	5
3	1	Aiko	yes	absent	ET	2	30	30	1	0	0	0	0	76.2	2.54	3.8	1.8
3	2	Aiko	yes	absent	RI	3	6	20	3.33	0	0	0	0	24.6	4.1	1.2	6.6
3	2	Aiko	yes	absent	QI	4	30	37	1.23	0	0	0	0	123.3	4.11	0.8	9.8
3	2	Aiko	yes	absent	NR	6	15	45	3	0	0	0	0	42	2.8	NA	NA
4	2	Emely	yes	absent	FC	1	30	32	1.07	0	0	2	0.07	116.1	3.87	3.4	0
4	2	Emely	yes	absent	ET	2	30	32	1.07	0	0	0	0	11.7	0.39	3.6	0
4	2	Emely	yes	absent	NR	6	25	58	2.32	0	1	3	0.16	41.25	1.65	NA	NA
4	2	Emely	yes	absent	RI	7	10	22	2.2	0	0	1	0.1	75.2	7.52	NA	NA
4	2	Emely	yes	absent	QI	8	30	30	1	0	0	1	0.03	12.3	0.41	1.4	0
5	3	Bessy	yes	absent	NR	2	9	27	3	0	0	2	0.22	17.64	1.96	NA	NA
5	3	Bessy	yes	absent	ET	5	30	32	1.07	0	0	10	0.33	44.1	1.47	0	24.6
5	3	Bessy	yes	absent	FC	6	30	71	2.37	0	0	13	0.43	187.5	6.25	0	22.6
5	3	Bessy	yes	absent	QI	7	30	32	1.07	0	0	15	0.5	79.8	2.66	5.4	9
5	3	Bessy	yes	absent	RI	8	16	33	2.06	0	0	8	0.5	42.24	2.64	NA	NA
6	3	Eve	yes	absent	NR	2	4	17	4.25	0	0	4	1	6.2	1.55	NA	NA
6	3	Eve	yes	absent	QI	3	30	30	1	0	0	21	0.7	43.5	1.45	0	0
6	3	Eve	yes	absent	RI	4	30	48	1.6	0	0	31	1.03	64.2	2.14	0	0
6	3	Eve	yes	absent	ET	5	30	30	1	0	0	14	0.47	19.5	0.65	0	0
6	3	Eve	yes	absent	FC	6	30	41	1.37	0	0	22	0.73	10.2	0.34	0	0
7	4	Sokrates	yes	absent	FC	1	4	24	6	0	0	0	0	17.2	4.3	10.6	0.8
7	4	Sokrates	yes	absent	ET	2	30	33	1.1	0	0	2	0.07	152.7	5.09	6.2	0
7	4	Sokrates	yes	absent	NR	4	10	22	2.2	0	0	2	0.2	23.6	2.36	NA	NA
7	4	Sokrates	yes	absent	QI	7	30	40	1.33	2	0	4	0.2	76.8	2.56	0	0
7	4	Sokrates	yes	absent	RI	8	10	20	2	3	0	0	0.3	39.8	3.98	9.4	0
8	4	Ultimo	yes	absent	FC	1	4	6	1.5	0	1	0	0.25	20.6	5.15	12.2	0
8	4	Ultimo	yes	absent	ET	2	30	38	1.27	0	0	1	0.03	109.8	3.66	6.4	0
8	4	Ultimo	yes	absent	NR	4	11	36	3.27	0	1	0	0.09	17.05	1.55	NA	NA
8	4	Ultimo	yes	absent	RI	5	22	53	2.41	0	2	4	0.27	49.72	2.26	7.4	0
8	4	Ultimo	yes	absent	QI	6	30	31	1.03	1	1	7	0.3	51.9	1.73	7	0.2
9	5	Mago	yes	absent	ET	1	30	31	1.03	0	1	0	0.03	151.8	5.06	4.2	5.2
9	5	Mago	yes	absent	QI	2	30	37	1.23	0	0	2	0.07	142.5	4.75	4.2	6.8
9	5	Mago	yes	absent	RI	3	15	39	2.6	0	1	3	0.27	40.8	2.72	1.2	0
9	5	Mago	yes	absent	FC	4	26	52	2	0	0	0	0	107.9	4.15	2.4	0
9	5	Mago	yes	absent	NR	6	12	26	2.17	0	1	0	0.08	15.6	1.3	NA	NA
10	5	Tika	yes	absent	ET	1	30	55	1.83	1	0	1	0.13	61.5	2.05	2.2	2.6
10	5	Tika	yes	absent	FC	4	27	29	1.07	0	0	8	0.3	91.26	3.38	2.4	9
10	5	Tika	yes	absent	NR	6	24	66	2.75	1	0	2	0.13	77.52	3.23	NA	NA
10	5	Tika	yes	absent	QI	7	17	46	2.71	1	0	2	0.18	158.44	9.32	3	0
10	5	Tika	yes	absent	RI	8	6	22	3.67	0	0	1	0.17	33	5.5	3.2	0
11	6	Luke	yes	absent	NR	2	11	33	3	0	0	4	0.36	56.21	5.11	NA	NA
11	6	Luke	yes	absent	FC	3	2	6	3	0	0	4	2	31.6	15.8	NA	NA
11	6	Luke	yes	absent	RI	4	9	31	3.44	0	1	5	0.67	73.98	8.22	NA	NA
11	6	Luke	yes	absent	ET	5	30	31	1.03	0	0	7	0.23	34.8	1.16	NA	NA
11	6	Luke	yes	absent	QI	6	30	30	1	0	0	1	0.07	48.3	1.61	NA	NA
12	6	Quismo	yes	absent	NR	2	10	36	3.6	0	0	0	0	29	2.9	NA	NA
12	6	Quismo	yes	absent	FC	3	2	17	8.5	0	1	2	1.5	34.8	17.4	NA	NA
12	6	Quismo	yes	absent	ET	5	30	32	1.07	0	0	1	0.03	78.3	2.61	NA	NA
12	6	Quismo	yes	absent	RI	7	15	38	2.53	0	2	4	0.4	58.8	3.92	NA	NA
12	6	Quismo	yes	absent	QI	8	30	36	1.2	0	0	2	0.07	68.1	2.27	NA	NA
13	7	Geischa	yes	absent	ET	1	30	32	1.07	0	0	2	0.07	32.1	1.07	3.8	0
13	7	Geischa	yes	absent	RI	2	12	31	2.58	0	1	6	0.58	111.84	9.32	5	0
13	7	Geischa	yes	absent	NR	4	23	78	3.39	0	0	4	0.17	63.71	2.77	NA	NA
13	7	Geischa	yes	absent	QI	5	30	31	1.03	0	0	1	0.03	21.6	0.72	1.4	0
13	7	Geischa	yes	absent	FC	6	30	30	1	0	0	7	0.23	49.2	1.64	6.4	0
14	7	Yuuki	yes	absent	ET	1	30	31	1.03	0	0	10	0.37	25.5	0.85	4.2	0
14	7	Yuuki	yes	absent	NR	4	22	49	2.23	0	0	18	0.86	31.24	1.42	NA	NA
14	7	Yuuki	yes	absent	FC	6	30	37	1.23	0	0	9	0.3	55.2	1.84	10.8	0
14	7	Yuuki	yes	absent	QI	7	30	31	1.03	0	0	2	0.07	18.3	0.61	3	0.6
14	7	Yuuki	yes	absent	RI	8	30	55	1.83	6	2	19	0.9	78.9	2.63	0	6.4
15	8	Baja	yes	absent	NR	2	9	19	2.11	0	1	1	0.22	25.83	2.87	NA	NA
15	8	Baja	yes	absent	ET	3	30	48	1.6	0	0	0	0	31.5	1.05	0	16
15	8	Baja	yes	absent	FC	5	22	38	1.73	0	1	1	0.09	49.5	2.25	0	14.6
15	8	Baja	yes	absent	QI	7	13	30	2.31	0	0	1	0.08	21.84	1.68	0	16.4
15	8	Baja	yes	absent	RI	8	21	46	2.19	0	0	5	0.24	7.14	0.34	0	10.4
16	8	Daimony	yes	absent	NR	2	13	37	2.85	0	0	0	0.08	21.58	1.66	NA	NA
16	8	Daimony	yes	absent	ET	3	30	46	1.53	0	0	0	0.03	130.5	4.35	0	0
16	8	Daimony	yes	absent	RI	4	16	59	3.69	2	0	3	0.31	74.24	4.64	NA	NA
16	8	Daimony	yes	absent	FC	5	22	46	2.09	0	0	1	0.05	96.36	4.38	0	0
16	8	Daimony	yes	absent	QI	6	30	34	1.13	3	0	0	0.13	87.6	2.92	0	0
17	9	Bella	no	absent	ET	1	30	33	1.1	0	0	1	0.03	40.5	1.35	1	0
17	9	Bella	no	absent	FC	2	30	40	1.33	0	0	4	0.13	111.6	3.72	3.8	0
17	9	Bella	no	absent	NR	4	14	45	3.21	0	1	6	0.5	49.98	3.57	NA	NA
17	9	Bella	no	absent	RI	7	27	45	1.67	0	1	3	0.15	62.37	2.31	3.2	0
17	9	Bella	no	absent	QI	8	30	32	1.07	0	0	0	0	51.3	1.71	4.8	0
18	9	Brandy	no	absent	ET	1	30	30	1	1	0	5	0.2	48	1.6	1.8	4.2
18	9	Brandy	no	absent	FC	2	30	35	1.17	2	0	32	1.13	78.3	2.61	3.4	1
18	9	Brandy	no	absent	NR	4	27	74	2.74	1	0	23	0.89	109.62	4.06	NA	NA
18	9	Brandy	no	absent	RI	5	30	67	2.23	0	0	14	0.47	69.6	2.32	2	0
18	9	Brandy	no	absent	QI	6	30	30	1	0	0	3	0.13	9.3	0.31	3.4	0
19	10	Luna	no	absent	ET	1	30	37	1.23	0	0	4	0.13	50.1	1.67	NA	NA
19	10	Luna	no	absent	FC	2	30	34	1.13	0	0	2	0.07	107.1	3.57	4.4	0
19	10	Luna	no	absent	NR	6	21	49	2.33	2	5	1	0.38	46.83	2.23	NA	NA
19	10	Luna	no	absent	RI	7	2	12	6	0	1	0	0.5	8.6	4.3	2.8	0
19	10	Luna	no	absent	QI	8	30	30	1	0	0	0	0	85.8	2.86	2	0.4
20	10	Talie	no	absent	ET	1	30	31	1.03	0	0	0	0	93.3	3.11	NA	NA
20	10	Talie	no	absent	FC	2	30	33	1.1	0	0	0	0	155.7	5.19	4.8	0
20	10	Talie	no	absent	QI	3	30	31	1.03	0	1	3	0.13	129.9	4.33	5.8	1.4
20	10	Talie	no	absent	RI	4	18	40	2.22	1	4	6	0.61	87.66	4.87	5.4	8.2
20	10	Talie	no	absent	NR	6	15	60	4	0	2	2	0.27	69.45	4.63	NA	NA
19	10	Luna	no	familiar	ET	10	8	NA	NA	NA	NA	NA	NA	NA	NA	NA	NA
19	10	Luna	no	familiar	NR	9	11	NA	NA	NA	NA	NA	NA	NA	NA	NA	NA
19	10	Luna	no	familiar	RI	13	8	NA	NA	NA	NA	NA	NA	NA	NA	NA	NA
20	10	Talie	no	familiar	ET	10	30	NA	NA	NA	NA	NA	NA	NA	NA	NA	NA
20	10	Talie	no	familiar	NR	11	30	NA	NA	NA	NA	NA	NA	NA	NA	NA	NA
20	10	Talie	no	familiar	RI	12	3	NA	NA	NA	NA	NA	NA	NA	NA	NA	NA
21	11	Cole	no	absent	FC	1	30	60	2	0	0	5	0.17	74.7	2.49	0	0
21	11	Cole	no	absent	ET	2	30	35	1.17	1	0	2	0.1	63.3	2.11	6.8	0.2
21	11	Cole	no	absent	NR	4	23	52	2.26	0	0	3	0.13	31.05	1.35	NA	NA
21	11	Cole	no	absent	RI	7	13	30	2.31	1	0	1	0.15	158.99	12.23	7.2	1.6
21	11	Cole	no	absent	QI	8	30	32	1.07	1	0	0	0.03	7.8	0.26	6.2	0
22	11	Esprit	no	absent	FC	1	30	61	2.03	0	0	3	0.1	429.3	14.31	0	25
22	11	Esprit	no	absent	ET	2	30	32	1.07	0	0	5	0.17	103.5	3.45	6	6.2
22	11	Esprit	no	absent	NR	4	13	39	3	0	0	0	0	51.74	3.98	NA	NA
22	11	Esprit	no	absent	QI	5	30	38	1.27	0	0	0	0	152.1	5.07	4.8	0.2
22	11	Esprit	no	absent	RI	6	12	36	3	0	0	0	0	63.36	5.28	6	4.6
23	12	Achuk	no	absent	ET	1	30	32	1.07	0	0	21	0.7	51.6	1.72	0	0
23	12	Achuk	no	absent	NR	5	23	35	1.52	0	0	13	0.57	27.6	1.2	NA	NA
23	12	Achuk	no	absent	FC	6	30	30	1	0	0	11	0.37	24.9	0.83	0	0
23	12	Achuk	no	absent	QI	7	30	30	1	0	0	6	0.2	6.9	0.23	0	0
23	12	Achuk	no	absent	RI	8	20	30	1.5	0	1	32	1.65	28.4	1.42	0	0
24	12	Elrond	no	absent	ET	1	30	47	1.57	0	1	6	0.23	97.5	3.25	0	16.4
24	12	Elrond	no	absent	RI	2	9	27	3	0	6	5	1.22	50.4	5.6	0	13.6
24	12	Elrond	no	absent	QI	3	30	31	1.03	1	0	7	0.27	51.9	1.73	0	14.6
24	12	Elrond	no	absent	NR	5	6	16	2.67	0	0	5	0.83	8.4	1.4	NA	NA
24	12	Elrond	no	absent	FC	6	29	53	1.83	2	0	11	0.45	10.73	0.37	0	12
25	13	Hybie	yes	present	ET	1	30	30	1	0	0	2	0.07	7.5	0.25	6.8	0
25	13	Hybie	yes	present	FC	4	30	31	1.03	0	0	1	0.17	15	0.5	6.4	0
25	13	Hybie	yes	present	NR	3	23	46	2	1	0	4	0.217391	15.2	0.66087	NA	NA
25	13	Hybie	yes	present	RI	7	30	55	1.83	1	0	6	0.233333	22.6	0.753333	4.4	0.6
25	13	Hybie	yes	present	QI	8	30	30	1	0	0	2	0.0666667	11.8	0.393333	4.4	0
26	13	Tuukka	yes	present	ET	1	30	47	1.57	0	3	2	0.2	10.5	0.35	6.8	0
26	13	Tuukka	yes	present	FC	4	30	30	1	0	0	5	0.03	20.1	0.67	6.4	0.8
26	13	Tuukka	yes	present	NR	3	30	44	1.47	0	4	3	0.233333	37.4	1.24667	NA	NA
26	13	Tuukka	yes	present	QI	6	30	32	1.07	0	0	7	0.233333	98.2	3.27333	3	0
26	13	Tuukka	yes	present	RI	5	13	32	2.46	0	4	8	0.92	27.17	2.09	3.6	0
25	13	Hybie	yes	familiar	ET	10	30	NA	NA	NA	NA	NA	NA	NA	NA	NA	NA
25	13	Hybie	yes	familiar	NR	9	15	NA	NA	NA	NA	NA	NA	NA	NA	NA	NA
25	13	Hybie	yes	familiar	RI	11	10	NA	NA	NA	NA	NA	NA	NA	NA	NA	NA
26	13	Tuukka	yes	familiar	ET	10	30	NA	NA	NA	NA	NA	NA	NA	NA	NA	NA
26	13	Tuukka	yes	familiar	NR	9	21	NA	NA	NA	NA	NA	NA	NA	NA	NA	NA
26	13	Tuukka	yes	familiar	RI	12	7	NA	NA	NA	NA	NA	NA	NA	NA	NA	NA
27	14	Lola	yes	present	QI	2	30	30	1	0	0	1	0.03	30.9	1.03	NA	NA
27	14	Lola	yes	present	NR	5	30	56	1.87	1	2	7	0.37	18.9	0.63	NA	NA
27	14	Lola	yes	present	RI	6	6	27	4.5	0	1	1	0.33	21.6	3.6	NA	NA
27	14	Lola	yes	present	FC	7	30	31	1.03	0	1	3	0.3	4.8	0.16	NA	NA
27	14	Lola	yes	present	ET	8	30	31	1.03	0	0	3	0.1	7.2	0.24	NA	NA
28	14	Clio	yes	present	NR	5	7	18	2.57	0	2	3	0.71	9.8	1.4	NA	NA
28	14	Clio	yes	present	FC	7	30	31	1.03	0	0	5	0.166667	31	1.03333	NA	NA
28	14	Clio	yes	present	ET	8	30	30	1	0	0	5	0.17	37.2	1.24	NA	NA
28	14	Clio	yes	present	QI	9	30	30	1	0	2	6	0.266667	66.4	2.21333	NA	NA
28	14	Clio	yes	present	RI	10	8	24	3	0	3	6	1.13	30.64	3.83	NA	NA
27	14	Lola	yes	familiar	ET	14	30	NA	NA	NA	NA	NA	NA	NA	NA	NA	NA
27	14	Lola	yes	familiar	NR	15	9	NA	NA	NA	NA	NA	NA	NA	NA	NA	NA
27	14	Lola	yes	familiar	RI	11	2	NA	NA	NA	NA	NA	NA	NA	NA	NA	NA
28	14	Clio	yes	familiar	ET	14	30	NA	NA	NA	NA	NA	NA	NA	NA	NA	NA
28	14	Clio	yes	familiar	NR	13	6	NA	NA	NA	NA	NA	NA	NA	NA	NA	NA
28	14	Clio	yes	familiar	RI	12	6	NA	NA	NA	NA	NA	NA	NA	NA	NA	NA
29	15	Chilli	yes	present	ET	5	30	39	1.3	0	0	9	0.3	117	3.9	3.8	0
29	15	Chilli	yes	present	FC	2	30	44	1.47	1	0	15	0.533333	138.2	4.60667	0	10.4
29	15	Chilli	yes	present	NR	4	16	58	3.63	0	0	6	0.38	34.4	2.15	NA	NA
29	15	Chilli	yes	present	QI	1	12	35	2.92	0	0	20	1.67	40.56	3.38	1.4	5.6
29	15	Chilli	yes	present	RI	6	22	44	2	0	0	4	0.18	40.04	1.82	0.4	9.2
30	15	Linus	yes	present	FC	2	30	48	1.6	0	2	9	0.366667	113.8	3.79333	0	0
30	15	Linus	yes	present	NR	4	19	47	2.47	0	2	5	0.47	14.82	0.78	NA	NA
30	15	Linus	yes	present	ET	5	30	32	1.07	0	1	0	0.0333333	55.4	1.84667	3.8	1
30	15	Linus	yes	present	QI	8	30	32	1.07	0	0	0	0	79.5	2.65	0	0
30	15	Linus	yes	present	RI	7	11	37	3.36	0	4	6	0.91	11.77	1.07	0	0
29	15	Chilli	yes	familiar	ET	12	30	NA	NA	NA	NA	NA	NA	NA	NA	NA	NA
29	15	Chilli	yes	familiar	NR	13	6	NA	NA	NA	NA	NA	NA	NA	NA	NA	NA
29	15	Chilli	yes	familiar	RI	9	11	NA	NA	NA	NA	NA	NA	NA	NA	NA	NA
30	15	Linus	yes	familiar	ET	12	30	NA	NA	NA	NA	NA	NA	NA	NA	NA	NA
30	15	Linus	yes	familiar	NR	11	11	NA	NA	NA	NA	NA	NA	NA	NA	NA	NA
30	15	Linus	yes	familiar	RI	10	8	NA	NA	NA	NA	NA	NA	NA	NA	NA	NA
31	16	Mia	no	present	NR	2	9	33	3.67	0	0	2	0.44	24.03	2.67	NA	NA
31	16	Mia	no	present	ET	3	30	32	1.07	0	1	7	0.27	59.7	1.99	0	0
31	16	Mia	no	present	RI	4	10	26	2.6	0	2	17	2.3	58.4	5.84	0	0
31	16	Mia	no	present	FC	5	30	33	1.1	0	7	10	0.57	105.3	3.51	0	0
31	16	Mia	no	present	QI	6	30	32	1.07	0	3	8	0.37	54.6	1.82	0	0
32	16	Loomie	no	present	NR	2	11	35	3.18	0	0	4	0.18	15.95	1.45	NA	NA
32	16	Loomie	no	present	ET	3	30	32	1.07	0	0	0	0	34.2	1.14	0	10.8
32	16	Loomie	no	present	FC	5	30	37	1.23	0	2	4	0.2	13.5	0.45	0	12.2
32	16	Loomie	no	present	QI	7	30	30	1	0	1	5	0.2	24.9	0.83	0	11.4
32	16	Loomie	no	present	RI	8	23	62	2.7	NA	NA	NA	0.83	27.14	1.18	0	9.6
33	17	Cira	yes	present	NR	3	15	40	2.67	0	3	2	0.33	26.55	1.77	NA	NA
33	17	Cira	yes	present	ET	4	30	30	1	0	1	5	0.2	35.1	1.17	6	1.2
33	17	Cira	yes	present	RI	6	12	43	3.58	1	4	6	0.92	45.24	3.77	6	0
33	17	Cira	yes	present	QI	7	30	38	1.27	0	1	12	0.43	59.4	1.98	5	0
33	17	Cira	yes	present	FC	9	30	30	1	0	5	4	0.3	53.7	1.79	3.4	0
34	17	Cotya	yes	present	NR	3	5	19	3.8	0	0	0	0	24	4.8	NA	NA
34	17	Cotya	yes	present	ET	4	30	35	1.17	0	0	6	0.2	40.8	1.36	6	0
34	17	Cotya	yes	present	QI	5	22	38	1.73	0	4	5	0.41	24.42	1.11	4	0
34	17	Cotya	yes	present	RI	8	12	47	3.92	0	4	11	1.25	51	4.25	4.2	0
34	17	Cotya	yes	present	FC	9	30	36	1.2	0	3	3	0.2	35.7	1.19	3.2	4.4
35	18	Bela	no	present	QI	1	30	34	1.1	0	0	2	0.13	112.5	3.75	10.2	3.8
35	18	Bela	no	present	RI	2	16	57	3.56	1	1	7	0.56	92	5.75	8.6	0
35	18	Bela	no	present	FC	3	30	36	1.2	1	1	7	0.3	80.1	2.67	10	0
35	18	Bela	no	present	NR	4	7	22	3.14	0	1	3	0.57	4.41	0.63	NA	NA
35	18	Bela	no	present	ET	5	30	34	1.13	0	2	0	0.07	49.5	1.65	7	0
36	18	Spicy	no	present	FC	3	30	33	1.1	1	2	6	0.3	51.9	1.73	10	0.8
36	18	Spicy	no	present	NR	4	30	50	1.67	0	5	12	0.57	56.1	1.87	NA	NA
36	18	Spicy	no	present	ET	5	30	30	1	0	2	5	0.23	38.7	1.29	7	0
36	18	Spicy	no	present	RI	7	30	36	1.2	0	1	13	0.47	77.1	2.57	4.6	0
36	18	Spicy	no	present	QI	6	30	30	1	0	0	9	0.3	38.1	1.27	5.6	0.2
37	19	Akin	no	present	FC	2	1	11	11	0	0	1	1	1.8	1.8	0	0
37	19	Akin	no	present	RI	3	1	11	11	0	0	0	0	5	5	0	0
37	19	Akin	no	present	ET	1	17	39	2.29	0	0	2	0	25.67	1.51	0	5.2
37	19	Akin	no	present	QI	4	13	30	2.31	0	0	0	0	47.58	3.66	0	0
37	19	Akin	no	present	NR	6	4	16	4	0	0	1	0.25	8	2	NA	NA
38	19	Zuri	no	present	FC	2	2	3	1.5	0	0	0	0	14	7	0	12.8
38	19	Zuri	no	present	ET	1	17	47	2.76	0	0	0	0.12	159.46	9.38	0	0
38	19	Zuri	no	present	NR	6	3	13	4.33	0	0	1	0.33	6.6	2.2	NA	NA
38	19	Zuri	no	present	RI	7	2	14	7	0	0	0	0	15.4	7.7	0	10.4
38	19	Zuri	no	present	QI	8	14	48	3.43	0	0	1	0.07	153.58	10.97	0	11.2
39	20	Akira	no	present	ET	5	30	37	1.23	2	0	9	0.37	59.4	1.98	0	0
39	20	Akira	no	present	NR	2	5	29	5.8	0	0	2	0.4	20.8	4.16	NA	NA
39	20	Akira	no	present	FC	6	30	32	1.07	0	0	9	0.3	60.9	2.03	0	0
39	20	Akira	no	present	QI	7	30	34	1.13	2	0	9	0.37	68.1	2.27	0	0
39	20	Akira	no	present	RI	8	22	60	2.73	14	11	21	1.64	59.62	2.71	0	0
40	20	Charissma	no	present	ET	5	30	38	1.27	0	2	0	0.07	35.7	1.19	0	6.8
40	20	Charissma	no	present	NR	2	9	25	2.78	1	2	1	0.44	9.18	1.02	NA	NA
40	20	Charissma	no	present	QI	4	24	40	1.67	0	3	5	0.33	96	4	0	7.8
40	20	Charissma	no	present	RI	3	9	42	4.67	0	4	7	1.22	61.2	6.8	0.4	9
40	20	Charissma	no	present	FC	6	30	61	2.03	2	4	5	0.37	71.4	2.38	0	9.4
43	22	Age	no	present	NR	2	26	81	3.12	2	0	3	0.19	53.3	2.05	NA	NA
43	22	Age	no	present	QI	3	30	41	1.37	0	0	3	0.1	53.1	1.77	4.4	0
43	22	Age	no	present	RI	4	18	46	2.56	0	2	11	0.72	27.54	1.53	3.2	0
43	22	Age	no	present	FC	5	30	41	1.37	0	1	1	0.07	42.9	1.43	6.8	0
43	22	Age	no	present	ET	6	28	48	1.71	0	0	2	0.07	33.6	1.2	3.8	0
44	22	Balthasar	no	present	FC	5	30	33	1.1	1	0	4	0.17	36	1.2	6.8	0
44	22	Balthasar	no	present	ET	6	29	30	1.03	0	0	5	0.17	69.31	2.39	3.8	0.4
44	22	Balthasar	no	present	RI	7	10	28	2.8	0	1	3	1	51	5.1	5.2	0
44	22	Balthasar	no	present	QI	8	30	30	1	0	0	10	0.03	52.5	1.75	4.6	0.6
44	22	Balthasar	no	present	NR	9	13	29	2.23	0	0	1	0.31	17.16	1.32	NA	NA
41	21	Jamie	yes	present	QI	2	30	30	1	0	0	6	0.2	73.5	2.45	0	11.2
41	21	Jamie	yes	present	FC	3	13	13	1	0	0	4	0.23	48.23	3.71	0	11.2
41	21	Jamie	yes	present	NR	6	25	58	2.32	1	0	2	0.44	25.5	1.02	NA	NA
41	21	Jamie	yes	present	ET	1	30	30	1	0	5	18	0.13	95.1	3.17	0	10.6
41	21	Jamie	yes	present	RI	4	22	51	2.32	0	3	8	1.05	59.84	2.72	0	9.4
42	21	Clooney	yes	present	QI	8	30	30	1	0	1	0	0.03	42.3	1.41	0	0
42	21	Clooney	yes	present	FC	3	13	25	1.92	0	0	3	0.23	5.85	0.45	0	0
42	21	Clooney	yes	present	NR	6	25	46	1.84	0	2	5	0.28	2	0.08	NA	NA
42	21	Clooney	yes	present	ET	1	30	30	1	0	0	2	0.07	20.4	0.68	0	0
42	21	Clooney	yes	present	RI	7	12	33	2.75	0	0	7	0.58	14.16	1.18	0	0
